# Supplementary material for: Updating the Systematic Status of Genus Heterotermes (Rhinotermitidae: Isoptera: Blattodea) by Combining Morphometric Analysis, Distribution Mapping, and DNA Barcoding Approaches
Source: Ecol Evol. 2025 Aug 14;15(8):e71993. doi: 10.1002/ece3.71993 (PMC12355010; doi:10.1002/ece3.71993)
Supplement: Supplementary file 2 — Appendix S2: ece371993‐sup‐0002‐AppendixS2.xlsx. [file ECE3-15-e71993-s002.xlsx]

## Sheet: Codes
Name of Morphological Character/Indices	Code
Length of Left mandible from the Base	LLB
Max. Length of head with Mandible	MLM
Length of Head to Side base of Mandible	LHSM
Head Width Max	HWM
Width of Pronotum	WP
Length of Pronotum	LP
Postmentum Max Width	PMW
Postmentom Width at Wasit	PWW
Postmentom Min. Length	PML
Max. Length of Labrum (tip)	MLL
Head Index (Width/Length)	H-Index
Mandible Head Index (Length of mandible/ length of head)	M-Head Index
Pronotum Index (Pronotum Length /Pronotum width)	P-Index
Pronotum Head Index (Minimum width of pronotum/Maximum width of head)	P-Head Index

## Sheet: Combined Data
S. no	Species	Location	Sample	LLB	MLM	LHSM	HWM	WP	LP	PMW	PWW	PML	MLL	H-Index	M-Head Index	P-Index	P-Head Index			Row Labels	StdDev of LLB	StdDev of MLM	StdDev of LHSM	StdDev of HWM	StdDev of WP	StdDev of LP	StdDev of PMW	StdDev of PWW	StdDev of PML	StdDev of MLL	StdDev of H-Index	StdDev of M-Head Index	StdDev of P-Index	StdDev of P-Head Index
1	H. gertrudae	Swabi	1	0.9	2.2	1.3	1.05	0.87	0.52	0.48	0.15	1.27	0.08	0.807692	0.692308	0.597701	0.828571			H. gertrudae	0.0329309	0.198071	0.177579	0.0284605	0.0292309	0.0332666	0.0413118	0.0144914	0.0966322	1.75612e-09	0.0940212	0.0573809	0.0279373	0.0226734
2	H. gertrudae	Swabi	2	0.93	2.45	1.52	1	0.86	0.56	0.4	0.18	1.16	0.08	0.611842	0.611842	0.651163	0.86			H. indicola	0.0576026	0.0974963	0.0773651	0.0623133	0.0437769	0.0316065	0.0364597	0.0182192	0.133753	0.00602056	0.0301246	0.0441306	0.0356637	0.0756666
3	H. gertrudae	Swabi	3	0.87	2.48	1.61	1.05	0.87	0.59	0.44	0.18	1.38	0.08	0.540373	0.540373	0.678161	0.828571			Grand Total	0.0532739	0.1257	0.106123	0.0580942	0.0407628	0.0316093	0.0376897	0.0190308	0.134001	0.0054175	0.0497941	0.0467638	0.0338456	0.0686533
4	H. gertrudae	Swabi	4	0.96	2.82	1.86	1	0.8	0.5	0.5	0.2	1.4	0.08	0.516129	0.516129	0.625	0.8
5	H. gertrudae	Swabi	5	0.92	2.62	1.7	1.03	0.83	0.52	0.48	0.17	1.41	0.08	0.541176	0.541176	0.626506	0.805825
6	H. gertrudae	Buner	6	0.93	2.5	1.57	1.07	0.88	0.53	0.48	0.18	1.27	0.08	0.681529	0.592357	0.602273	0.82243
7	H. gertrudae	Buner	7	0.93	2.45	1.52	1	0.86	0.56	0.4	0.18	1.16	0.08	0.611842	0.611842	0.651163	0.86
8	H. gertrudae	Buner	8	0.87	2.48	1.61	1.05	0.87	0.59	0.44	0.18	1.38	0.08	0.540373	0.540373	0.678161	0.828571
9	H. gertrudae	Buner	9	0.96	2.82	1.86	1	0.8	0.5	0.5	0.2	1.4	0.08	0.516129	0.516129	0.625	0.8
10	H. gertrudae	Buner	10	0.95	2.77	1.82	1.06	0.85	0.55	0.4	0.19	1.31	0.08	0.521978	0.521978	0.647059	0.801887
11	H. indicola	Swabi	11	0.9	2.66	1.76	1	0.8	0.51	0.47	0.19	1.35	0.07	0.568182	0.511364	0.6375	0.8
12	H. indicola	Swabi	12	0.91	2.63	1.72	0.99	0.84	0.55	0.47	0.22	1.35	0.09	0.575581	0.52907	0.654762	0.848485
13	H. indicola	Swabi	13	0.92	2.56	1.64	0.95	0.88	0.55	0.42	0.18	1.1	0.08	0.579268	0.560976	0.625	0.926316
14	H. indicola	Swabi	14	0.91	2.57	1.66	1	0.94	0.58	0.5	0.24	1.09	0.08	0.60241	0.548193	0.617021	0.94
15	H. indicola	Swabi	15	1	2.5	1.5	0.88	0.91	0.55	0.51	0.19	1.1	0.09	0.586667	0.666667	0.604396	1.03409
16	H. indicola	Swabi	16	0.83	2.4	1.57	0.98	0.76	0.48	0.36	0.19	1.11	0.08	0.624204	0.528662	0.631579	0.77551
17	H. indicola	Swabi	17	0.95	2.67	1.72	0.99	0.85	0.52	0.46	0.19	1	0.08	0.575581	0.552326	0.611765	0.858586
18	H. indicola	Swabi	18	0.88	2.53	1.65	0.95	0.83	0.54	0.49	0.21	1.25	0.09	0.575758	0.533333	0.650602	0.873684
19	H. indicola	Swabi	19	1	2.7	1.7	1.01	0.8	0.6	0.48	0.2	1.08	0.08	0.594118	0.588235	0.75	0.792079
20	H. indicola	Swabi	20	1	2.7	1.7	1.05	0.86	0.53	0.5	0.22	1.34	0.09	0.617647	0.588235	0.616279	0.819048
21	H. indicola	Swabi	21	0.97	2.71	1.74	1.06	0.84	0.52	0.48	0.2	1.36	0.08	0.609195	0.557471	0.619048	0.792453
22	H. indicola	Swabi	22	0.92	2.56	1.64	0.95	0.88	0.55	0.42	0.18	1.1	0.08	0.579268	0.560976	0.625	0.926316
23	H. indicola	Buner	23	0.91	2.57	1.66	1	0.94	0.58	0.5	0.24	1.09	0.08	0.60241	0.548193	0.617021	0.94
24	H. indicola	Buner	24	0.94	2.49	1.55	0.9	0.85	0.55	0.4	0.17	1.05	0.08	0.580645	0.606452	0.647059	0.944444
25	H. indicola	Buner	25	0.99	2.58	1.59	1.1	0.9	0.57	0.48	0.18	1.07	0.08	0.691824	0.622642	0.633333	0.818182
26	H. indicola	Buner	26	1	2.5	1.5	0.88	0.91	0.55	0.51	0.19	1.1	0.09	0.586667	0.666667	0.604396	1.03409
27	H. indicola	Buner	27	1.03	2.63	1.6	1	0.85	0.59	0.45	0.2	1.01	0.09	0.625	0.64375	0.694118	0.85
28	H. indicola	Buner	28	0.8	2.44	1.64	0.8	0.82	0.48	0.48	0.21	1.2	0.08	0.487805	0.487805	0.585366	1.025
29	H. indicola	Buner	29	0.941429	2.53857	1.59714	0.947143	0.878571	0.552857	0.462857	0.195714	1.08857	0.0828571	0.593374	0.590926	0.62947	0.927602
30	H. indicola	Buner	30	0.83	2.4	1.57	0.98	0.76	0.48	0.36	0.19	1.11	0.08	0.624204	0.528662	0.631579	0.77551
31	H. indicola	Buner	31	0.9	2.6	1.7	1	0.8	0.51	0.47	0.19	1.35	0.07	0.588235	0.529412	0.6375	0.8
32	H. indicola	Haripur	32	1	2.7	1.7	0.99	0.82	0.52	0.48	0.22	1.35	0.09	0.582353	0.588235	0.634146	0.828283
33	H. indicola	Haripur	33	1	2.8	1.8	1.05	0.83	0.53	0.5	0.23	1.3	0.08	0.583333	0.555556	0.638554	0.790476
34	H. indicola	Haripur	34	0.91	2.61	1.7	1.02	0.81	0.55	0.52	0.2	1.33	0.08	0.6	0.535294	0.679012	0.794118
35	H. indicola	Haripur	35	0.91	2.63	1.72	1.07	0.84	0.55	0.47	0.22	1.35	0.09	0.622093	0.52907	0.654762	0.785047
36	H. indicola	Haripur	36	0.98	2.78	1.8	1.07	0.9	0.54	0.45	0.22	1.1	0.09	0.594444	0.544444	0.6	0.841121
37	H. indicola	Haripur	37	0.95	2.67	1.72	1.02	0.85	0.52	0.46	0.19	1	0.08	0.593023	0.552326	0.611765	0.833333
38	H. indicola	Haripur	38	1	2.7	1.7	0.99	0.88	0.6	0.47	0.21	1.09	0.09	0.582353	0.588235	0.681818	0.888889
39	H. indicola	Haripur	39	1	2.7	1.7	1.07	0.8	0.6	0.48	0.2	1.08	0.08	0.629412	0.588235	0.75	0.747664
40	H. indicola	Haripur	40	0.95	2.65	1.7	1.03	0.87	0.54	0.47	0.21	1.31	0.08	0.605882	0.558824	0.62069	0.84466
41	H. indicola	Haripur	41	0.97	2.71	1.74	1.06	0.84	0.52	0.48	0.2	1.36	0.08	0.609195	0.557471	0.619048	0.792453
42	H. indicola	Haripur	42	1	2.73	1.73	1.05	0.86	0.53	0.5	0.16	1.34	0.09	0.606936	0.578035	0.616279	0.819048
43	H. indicola	Haripur	43	0.9	2.66	1.76	1	0.8	0.51	0.47	0.19	1.35	0.07	0.568182	0.511364	0.6375	0.8
44	H. indicola	Haripur	44	0.85	2.6	1.75	0.99	0.82	0.52	0.48	0.2	1.35	0.09	0.565714	0.485714	0.634146	0.828283
45	H. indicola	Haripur	45	0.89	2.65	1.76	1.03	0.87	0.54	0.47	0.18	1.31	0.08	0.585227	0.505682	0.62069	0.84466
46	H. indicola	Haripur	46	0.9	2.64	1.74	1.06	0.84	0.52	0.48	0.19	1.36	0.08	0.609195	0.517241	0.619048	0.792453

## Sheet: Species comparision
Mean
	Length of Left mandible from the Base	Max. Length of head with Mandible	Length of Head to Side base of Mandible	Head Width Max	Width of Pronotum	Length of Pronotum	Postmentum Max Width	Postmentom Width at Wasit	Postmentom Min. Length	Max. Length of Labrum (tip)	Head Index (Width/Length)	Mandible Head Index (Length of mandible/ length of head)	Pronotum Index (Pronotum Length /Pronotum width)	Pronotum Head Index (Minimum width of pronotum/Maximum width of head)
H. gertrudae	0.922	2.559	1.637	1.031	0.849	0.542	0.452	0.181	1.314	0.08	0.588906	0.568451	0.638219	0.823586
H. indicola	0.937262	2.61579	1.67853	0.997698	0.848016	0.539802	0.468135	0.199881	1.20218	0.0825794	0.594594	0.559604	0.637229	0.853663
STDEV
	LLB	MLM	LHSM	HWM	WP	LP	PMW	PWW	PML	MLL	H-Index	M-Head Index	P-Index	P-Head Index
H. gertrudae	0.0329309	0.198071	0.177579	0.0284605	0.0292309	0.0332666	0.0413118	0.0144914	0.0966322	1.75612e-09	0.0940212	0.0573809	0.0279373	0.0226734
H. indicola	0.0576026	0.0974963	0.0773651	0.0623133	0.0437769	0.0316065	0.0364597	0.0182192	0.133753	0.00602056	0.0301246	0.0441306	0.0356637	0.0756666
SEM
	LLB	MLM	LHSM	HWM	WP	LP	PMW	PWW	PML	MLL	H-Index	M-Head Index	P-Index	P-Head Index
H. gertrudae	0.0104137	0.0626356	0.0561555	0.009	0.00924362	0.0105198	0.0130639	0.00458258	0.0305578	5.55333e-10	0.0297321	0.0181454	0.00883456	0.00716997
H. indicola	0.00960044	0.0162494	0.0128942	0.0103856	0.00729615	0.00526774	0.00607661	0.00303653	0.0222922	0.00100343	0.00502076	0.0073551	0.00594395	0.0126111

## Sheet: Summary
PC	Eigenvalue	% variance
1	0.0338925	51.358
2	0.0154893	23.471
3	0.00687318	10.415
4	0.00493144	7.4727
5	0.00184946	2.8025
6	0.00160816	2.4369
7	0.000894129	1.3549
8	0.000238539	0.36146
9	0.000175133	0.26538
10	2.17596e-05	0.032973
11	8.92432e-06	0.013523
12	8.29693e-06	0.012572
13	1.97436e-06	0.0029918
14	9.34098e-33	1.4155e-29

## Sheet: Scores
	PC 1	PC 2	PC 3	PC 4	PC 5	PC 6	PC 7	PC 8	PC 9	PC 10	PC 11	PC 12	PC 13	PC 14
1	-0.45642	-0.33434	0.207	0.060866	0.017222	-0.066579	0.028599	-0.0033675	0.015562	-0.002273	0.0073159	7.7663e-05	0.0017161	1.1536e-16
2	-0.22329	-0.051837	0.040421	-0.015032	-0.025874	0.031053	-0.045697	0.0061556	-0.0061742	-0.0024461	-6.2504e-05	-0.0025686	-0.00043346	-4.1193e-17
3	-0.018517	-0.20412	-0.0046227	-0.0045642	0.0087838	0.12031	-0.022223	-0.017961	-0.017016	0.0011088	5.038e-05	0.00013151	-0.00020213	1.5793e-17
4	0.34919	0.0086886	-0.05773	0.023301	-0.039085	-0.032389	-0.003463	-0.010711	-0.0047607	-0.0018766	0.0053236	-0.0017006	0.00111	-5.8077e-17
5	0.13865	-0.13993	-0.016902	0.023483	-0.017162	0.011512	-0.02161	-0.035727	-0.017652	0.0020623	-0.0026552	0.0016818	0.0011111	-1.5046e-16
6	-0.095771	-0.11834	0.10418	0.027638	0.053492	-0.03112	-0.00010041	-0.0085345	-0.0013511	-0.00028956	-0.0062919	-0.00035475	-0.00048161	4.1976e-17
7	-0.22329	-0.051837	0.040421	-0.015032	-0.025874	0.031053	-0.045697	0.0061556	-0.0061742	-0.0024461	-6.2504e-05	-0.0025686	-0.00043346	-4.1193e-17
8	-0.018517	-0.20412	-0.0046227	-0.0045642	0.0087838	0.12031	-0.022223	-0.017961	-0.017016	0.0011088	5.038e-05	0.00013151	-0.00020213	1.5793e-17
9	0.34919	0.0086886	-0.05773	0.023301	-0.039085	-0.032389	-0.003463	-0.010711	-0.0047607	-0.0018766	0.0053236	-0.0017006	0.00111	-5.8077e-17
10	0.24953	0.046735	-0.011204	-0.035976	0.0061702	0.045256	-0.080205	0.0047804	0.0061018	-0.0016701	0.0050169	0.0023825	9.3824e-05	-1.4777e-16
11	0.16559	-0.071885	-0.041931	-0.037969	-0.015823	-0.018091	0.011457	-0.0044816	0.011794	-0.0086366	-0.0024999	-0.00097292	-0.0012725	-9.0176e-17
12	0.10716	-0.075205	-0.044134	0.019801	-0.0024618	0.023798	0.015313	0.032532	0.011324	0.0058974	-0.00083248	-0.0015154	-0.001482	-2.4525e-17
13	-0.13463	0.08321	-0.072179	-0.0080409	0.015591	0.012505	-0.031187	0.0022994	0.027677	-0.001737	-0.0027213	0.0026903	0.0013958	-1.8287e-17
14	-0.11733	0.10633	-0.047494	0.031902	0.10598	0.037318	0.037754	0.014734	-0.012484	-0.0063327	0.0012192	-0.0016426	0.0014392	-3.636e-17
15	-0.28639	0.071369	-0.068954	0.18436	-0.039913	-0.022398	-0.0020932	-0.0086922	-0.0080478	0.0021243	0.002886	0.0006368	-0.0014888	-1.3561e-18
16	-0.22358	-0.085448	-0.014356	-0.20853	-0.024475	-0.051731	-0.018709	0.014103	-0.01276	0.0028289	0.0010077	0.00045743	0.00043839	8.2043e-17
17	-0.045078	0.22175	-0.025878	-0.069128	0.027438	-0.047913	-0.0024581	-0.027011	-0.0082527	0.0014684	-0.000853	-0.0023327	-0.0013616	-1.3874e-16
18	-0.048007	-0.06712	-0.074002	-0.013018	-0.0087999	0.011511	0.050642	0.0058361	-0.0020182	0.008846	-0.0057868	-0.0051602	0.002213	1.5492e-17
19	0.020317	0.18465	0.080891	-0.056104	-0.091928	0.056008	0.054908	-0.0063882	0.0053427	-0.0024064	0.00041847	-0.00085816	0.0017941	-1.8675e-16
20	0.1399	-0.021447	0.071561	0.086477	-0.0012203	-0.028254	-0.0046132	0.021132	-0.015445	0.0025375	-0.0025993	0.0024962	0.0031567	-2.6457e-16
21	0.18882	-0.041106	0.057945	0.033103	0.0046325	-0.030433	-0.014537	0.0071118	-0.0011194	-0.002977	-0.001371	0.0012553	-0.00055544	-1.1625e-16
22	-0.13463	0.08321	-0.072179	-0.0080409	0.015591	0.012505	-0.031187	0.0022994	0.027677	-0.001737	-0.0027213	0.0026903	0.0013958	-1.8287e-17
23	-0.11733	0.10633	-0.047494	0.031902	0.10598	0.037318	0.037754	0.014734	-0.012484	-0.0063327	0.0012192	-0.0016426	0.0014392	-3.636e-17
24	-0.26373	0.077846	-0.064461	-0.0032349	-0.061056	0.0074342	-0.038695	0.0036286	0.023023	-0.0029316	0.0014651	-0.0020046	0.000809	-4.3151e-17
25	-0.1355	0.10136	0.16843	0.0029239	0.058379	-0.01129	0.0046804	-0.020416	-0.0011702	-0.00041355	-0.0026638	0.0031274	-0.0032579	-7.2332e-17
26	-0.28639	0.071369	-0.068954	0.18436	-0.039913	-0.022398	-0.0020932	-0.0086922	-0.0080478	0.0021243	0.002886	0.0006368	-0.0014888	-1.3561e-18
27	-0.14116	0.20018	0.10137	0.0030073	-0.061643	0.01745	0.0032541	0.011232	0.0012504	0.0048394	-0.0022786	-0.0026495	-0.0011654	5.2557e-17
28	-0.17151	-0.072802	-0.32236	-0.0042689	-0.0091807	-0.029784	0.039327	-0.0044489	-0.007446	-0.00015275	-0.0020486	0.008324	-0.00073241	8.4444e-17
29	-0.17392	0.080566	-0.04474	0.025949	0.0031007	0.002705	-0.0010524	0.001562	-0.0017031	-0.0043814	0.00011396	0.0012423	0.0015959	-4.593e-18
30	-0.22358	-0.085448	-0.014356	-0.20853	-0.024475	-0.051731	-0.018709	0.014103	-0.01276	0.0028289	0.0010077	0.00045743	0.00043839	8.2043e-17
31	0.092304	-0.11432	-0.017532	-0.028364	-0.024388	-0.020733	0.014467	-0.0018341	0.0052367	-0.0092727	-0.0037932	-0.0011436	-0.0008778	-5.7943e-17
32	0.14107	-0.02625	0.014404	0.078266	-0.06472	-0.032312	-0.014945	0.027875	-0.017505	0.0029331	-0.00323	-0.0021845	-0.0005445	-2.5845e-16
33	0.25235	0.07535	0.04507	0.029139	-0.013912	-0.023481	0.0069832	0.015231	-0.02041	-0.0059703	0.002842	0.0015508	-0.00078617	-7.0259e-17
34	0.094009	-0.086094	0.02071	-0.013774	-0.022983	0.019454	0.069163	-0.010568	-0.00030571	-4.058e-07	0.00028548	-0.0031198	0.00082522	-6.8438e-18
35	0.12667	-0.090405	0.045627	-0.018751	0.032524	0.019285	0.018111	0.027188	0.0015465	0.0072078	0.0013591	0.0062994	-0.0024977	-5.4186e-17
36	0.12518	0.22251	0.026304	-0.024462	0.087249	-0.021096	-0.036387	0.0089398	-0.0086022	0.0057386	0.0015179	0.0017634	0.0020833	-1.2177e-16
37	-0.035536	0.21533	0.0090674	-0.087381	0.038276	-0.048375	-0.0025021	-0.031674	-0.016581	0.002077	2.1845e-05	-0.0040965	-0.00076881	-1.7519e-16
38	-0.0059879	0.19675	0.011199	0.033264	-0.016082	0.048491	0.0072029	0.011716	0.011618	0.0047302	0.00034352	-0.0022063	-0.0018279	-2.4805e-16
39	0.032644	0.17332	0.15034	-0.08229	-0.062693	0.049319	0.059699	-0.0061155	0.0051172	-0.001584	0.0016705	0.0083251	0.00031993	-1.8326e-16
40	0.087785	-0.032415	0.020697	0.042994	0.024483	-0.0060503	-0.011656	0.020578	0.0042313	-0.0044764	-0.0028301	-0.0031721	-0.00048389	-8.2251e-17
41	0.18882	-0.041106	0.057945	0.033103	0.0046325	-0.030433	-0.014537	0.0071118	-0.0011194	-0.002977	-0.001371	0.0012553	-0.00055544	-1.1625e-16
42	0.17461	-0.0034079	0.062224	0.080499	-0.0025889	-0.029023	-0.020336	-0.026417	0.021742	0.009649	-0.0041643	0.0019836	0.0025911	-1.1107e-16
43	0.16559	-0.071885	-0.041931	-0.037969	-0.015823	-0.018091	0.011457	-0.0044816	0.011794	-0.0086366	-0.0024999	-0.00097292	-0.0012725	-9.0176e-17
44	0.1159	-0.10983	-0.084941	-0.043046	0.026408	-0.0010457	0.032693	0.0010768	0.01222	0.011307	0.0052263	-0.0024056	-0.001103	-1.8976e-16
45	0.12568	-0.038331	-0.034516	-0.011311	0.063053	0.0081796	-0.0010135	-0.0098848	0.031132	0.0015178	0.0034543	-0.0036979	-0.0012053	-3.384e-17
46	0.14911	-0.09653	0.019401	-0.020257	0.043387	-0.015644	0.0079265	-0.0060396	0.0087768	0.00089869	0.0013114	0.0010742	-0.00059542	-1.609e-16

## Sheet: Factors loading
	PC 1	PC 2	PC 3	PC 4	PC 5	PC 6	PC 7	PC 8	PC 9	PC 10	PC 11	PC 12	PC 13	PC 14
LLB	0.056959	0.26039	0.31964	0.38918	-0.31303	-0.078239	-0.19232	0.028682	-0.1149	0.01651	-0.43007	0.034236	0.021524	0.57735
MLM	0.59306	0.48486	0.077724	0.17612	-0.09474	-0.092492	-0.092548	0.053654	0.087495	-0.0036775	-0.077759	0.010614	-0.000368	-0.57735
LHSM	0.5361	0.22446	-0.24192	-0.21306	0.21829	-0.014253	0.09977	0.024973	0.20239	-0.020187	0.35231	-0.023621	-0.021892	0.57735
HWM	0.14531	-0.056213	0.54623	-0.13184	0.44431	0.19325	-0.15015	-0.177	-0.25604	0.017015	0.075532	0.53822	-0.10058	8.3393e-16
WP	-0.077733	0.088109	0.028774	0.34991	0.56198	0.2615	-0.19067	-0.017398	0.038564	-0.10733	-0.013082	-0.41121	0.50971	-2.318e-16
LP	-0.033724	0.092347	0.12723	0.10282	0.025846	0.63067	0.12406	0.088333	0.17251	0.13876	-0.040644	-0.30395	-0.6316	-2.7674e-15
PMW	0.073297	0.015639	0.018778	0.34728	0.097937	-0.11261	0.78175	-0.42698	-0.23631	0.02885	-0.019285	-0.025617	-0.00054304	-6.2175e-16
PWW	0.032225	0.052964	-0.047707	0.019585	0.094184	0.034834	0.23697	0.77043	-0.56514	-0.11323	0.036861	0.009966	0.0061369	-8.3207e-16
PML	0.48786	-0.77125	-0.025069	0.35671	-0.095751	0.073165	-0.083618	0.10926	0.073594	-0.010965	-0.016966	0.0035357	-0.00071625	3.0094e-16
MLL	-0.0017107	0.0089898	0.0030101	0.030419	-0.0042206	0.0028912	0.002328	0.10669	-0.036529	0.96489	0.1026	0.021006	0.21035	-3.9014e-15
H-Index	-0.12379	-0.06188	0.44724	0.02957	0.22121	-0.37269	0.29446	0.37616	0.59998	-0.012354	-0.05344	0.028896	-0.0094876	1.3282e-15
M-Head Index	-0.15281	0.068167	0.28012	0.33983	-0.2788	-0.079638	-0.12231	-0.0079113	-0.058163	-0.091043	0.81242	-0.076451	-0.037558	-2.6656e-15
P-Index	0.020955	0.045096	0.1251	-0.13992	-0.39062	0.5568	0.30282	0.068574	0.2167	-0.12229	0.033224	0.26662	0.51883	3.198e-15
P-Head Index	-0.21401	0.13712	-0.46955	0.48646	0.1568	0.084418	-0.050522	0.10384	0.22156	-0.0073887	0.028557	0.60664	-0.1235	2.4917e-15

## Sheet: MANOVA
Wilks´ lambda:	0.8013	Pillai trace:	0.1987
df1:	2	df1:	2
df2:	43	df2:	43
F:	5.33	F:	5.33
p (same):	0.008554	p (same):	0.008554
